# Supplementary material for: Evaluation of Sarcopenic Obesity in Patients with MASLD
Source: Med Sci (Basel). 2026 May 15;14(2):257. doi: 10.3390/medsci14020257 (PMC13214746; doi:10.3390/medsci14020257)
Supplement: Supplementary file 1 [file medsci-14-00257-s001.zip]

Archive with 1 entries (1 files):
- medsci-4271568-supplementary.pdf
